# Supplementary material for: Arsenic-induced changes in the gene expression of lung epithelial L2 cells: implications in carcinogenesis
Source: BMC Genomics. 2008 Mar 3;9:115. doi: 10.1186/1471-2164-9-115 (PMC2292705; doi:10.1186/1471-2164-9-115)
Supplement: Additional file 1 — The genes changed in arsenic-treated rat lung epithelial L2 cells. 131 genes (100 known genes and 31 ESTs) passed the SAM test (P < 0.05). These genes were grouped into 5 clusters. Of 131 genes, 33 genes have a fold change of >= 2 between at least 2 time points (highlighted). [file 1471-2164-9-115-S1.xls]

## Sheet: Table
Additional file 1: The genes changed in arsenic-treated rat lung epithelial L2 cells
131 genes (100 known genes and 31 ESTs) passed the SAM test (P<0.05). These genes were grouped into 5 clusters
Of 131 genes, 33 genes have a fold change of >= 2 between at least 2 time points (highlighted)
Cluster 1
GENBANK	GENENAME	SYMBOL	LOCUSLINK	GENEONTOLOGY	Log2 (D1/C)	Log2 (D3/D1)	Log2 (D5/D3)	Log2 (D7/D5)	Log2 (C/D7)
NM_022266	connective tissue growth factor	Ctgf	64032	angiogenesis; cell adhesion; growth factor activity; heparin binding; intracellular signaling cascade	-0.653333	0.6	-0.413333	0.463333	-0.225
NM_024162	fatty acid binding protein 3	Fabp3	79131	binding; lipid binding; transport; transporter activity	-0.601667	0.375	-0.34	0.531667	0.035
NM_012980	matrix metalloproteinase 11	Mmp11	25481	calcium ion binding; collagen catabolism; extracellular matrix; extracellular space; hydrolase activity; metalloendopeptidase activity; metallopeptidase activity; proteolysis and peptidolysis; zinc ion binding	-0.516667	1.32833	-0.0866667	0.706667	-0.453333
M55534	crystallin, alpha B	Cryab	25420	cytoplasm; heat shock protein activity; response to heat; sensory organ development; structural constituent of eye lens	-0.461667	0.728333	-0.0133333	-0.196667	-0.198333
NM_012935	crystallin, alpha B	Cryab	25420	cytoplasm; heat shock protein activity; response to heat; sensory organ development; structural constituent of eye lens	-0.481667	1.38167	-0.0383333	0.136667	0.386667
NM_013037	interleukin 1 receptor-like 1	Il1rl1	25556	integral to membrane; interleukin-1 receptor activity; interleukin-1, Type I, activating receptor activity; membrane; receptor activity; transmembrane receptor activity	-0.248333	1.31	0.103333	-0.71	-0.32
NM_057191	sarcomeric muscle protein	Sarcosin	117537		-0.535	0.543333	-0.466667	-0.05	0.00166667
AB020978	gadd45gamma				-0.45	0.625	-0.365	-0.216667	0.283333
L00381	embryonic fibroblast tropomyosin 1; skeletal muscle beta-tropomyosin				-0.0816667	-0.565	-0.23	-0.226667	0.245
mwgrat10K#8357					-0.186667	0.778333	-0.346667	-0.106667	-0.183333
mwgrat10K#8706					-0.35	1.00667	0.148333	0.0366667	-0.5
Cluster 2
GENBANK	GENENAME	SYMBOL	LOCUSLINK	GENEONTOLOGY	AVG_D1/C0	AVG_D3/D1	AVG_D5/D3	AVG_D7/D5	AVG_C0/D7
NM_012797	Inhibitor of DNA binding 1, helix-loop-helix protein (splice variation)	Id1	25261	DNA binding; development; negative regulation of transcription from Pol II promoter; nucleus; regulation of angiogenesis	0.47	-1.26833	-0.105	-0.585	0.215
NM_053328	basic helix-loop-helix domain containing, class B2	Bhlhb2	79431	DNA binding; entrainment of circadian clock; negative regulation of transcription, DNA-dependent; neurogenesis; nucleus; protein binding; regulation of neuronal synaptic plasticity; regulation of transcription, DNA-dependent; transcriptional repressor act	0.623333	-0.278333	-0.516667	0.256667	-0.00833333
NM_012580	heme oxygenase 1	Hmox1	24451	DNA damage response, signal transduction resulting in induction of apoptosis; heme oxidation; heme oxygenase (decyclizing) activity; integral to membrane; intracellular signaling cascade; microsome; oxidoreductase activity; phospholipase D activity; phosp	0.82	-0.278333	0.233333	-0.263333	-0.908333
AF314960	transforming growth factor beta 1 induced transcript 1	Tgfb1i1	84574	focal adhesion; protein binding; response to heat	0.336667	-0.77	-0.0983333	-0.183333	0.253333
NM_013034	solute carrier family 6, member 4	Slc6a4	25553	integral to membrane; integral to plasma membrane; membrane; neurotransmitter transport; neurotransmitter:sodium symporter activity; serotonin:sodium symporter activity; symporter activity; transport	1.06667	-0.421667	0.103333	-0.398333	0.28
NM_021909	FXYD domain-containing ion transport regulator 5	Fxyd5	60338	integral to membrane; ion channel activity; ion transport; membrane	0.395	-0.735	0.35	-0.26	-0.0383333
NM_017000	NAD(P)H dehydrogenase, quinone 1	Nqo1	24314	NAD(P)H dehydrogenase (quinone) activity; electron transport; oxidoreductase activity	0.833333	-0.175	-0.493333	-0.00833333	0.075
NM_012881	secreted phosphoprotein 1	Spp1	25353	T-helper 1 type immune response; anti-apoptosis; apoptosis inhibitor activity; cell adhesion; cell adhesion molecule activity; cell-cell signaling; cell-matrix adhesion; chemoattractant activity; cytokine activity; defense/immunity protein activity; extra	0.931667	-0.32	0.103333	-0.156667	-0.461667
AJ277957	aldose reductase-like protein	LOC286921	286921		1.16	-0.626667	-0.005	-0.225	-0.141667
mwgrat10K#6217					1.20167	-0.04	0.105	0.0133333	0.00333333
mwgrat10K#8306					0.916667	-0.126667	-0.23	0.176667	-0.61
mwgrat10K#8419					0.463333	-0.88	0.126667	0.00333333	0.085
mwgrat10K#9569					1.04	-1.29333	0.00666667	-0.49	-0.19
Cluster 3
GENBANK	GENENAME	SYMBOL	LOCUSLINK	GENEONTOLOGY	AVG_D1/C0	AVG_D3/D1	AVG_D5/D3	AVG_D7/D5	AVG_C0/D7
NM_017080	hydroxysteroid 11-beta dehydrogenase 1	Hsd11b1	25116	11-beta-hydroxysteroid dehydrogenase activity; lung development; metabolism; microsome; oxidoreductase activity; steroid metabolism	-0.503333	0.426667	0.151667	0.386667	-0.871667
NM_013156	cathepsin L	Ctsl	25697	actinidain activity; cathepsin L activity; cysteine-type endopeptidase activity; cysteine-type peptidase activity; extracellular space; hydrolase activity; lysosome; peptidase activity; proteolysis and peptidolysis	0.216667	-0.0416667	0.291667	0.84	-0.903333
NM_017068	lysosomal membrane glycoprotein 2	Lamp2	24944	ATP binding; extracellular space; integral to membrane; lysosome; membrane; tRNA aminoacylation for protein translation; tRNA ligase activity	-0.206667	0.463333	0.0716667	0.438333	-0.826667
AF359356	platelet derived growth factor receptor, beta polypeptide	Pdgfrb	24629	ATP binding; extracellular space; integral to membrane; membrane; platelet-derived growth factor receptor activity; protein amino acid phosphorylation; protein kinase activity; protein serine/threonine kinase activity; protein-tyrosine kinase activity; re	0.15	0.438333	0.17	0.456667	-0.776667
NM_012656	secreted acidic cysteine rich glycoprotein	Sparc	24791	basement membrane; calcium ion binding; extracellular matrix; extracellular space	-0.215	0.49	0.308333	0.0466667	-0.346667
NM_031054	matrix metalloproteinase 2 (72 KDa type IV collagenase)	Mmp2	81686	calcium ion binding; collagen catabolism; extracellular matrix; gelatinase A activity; hydrolase activity; metalloendopeptidase activity; metallopeptidase activity; proteolysis and peptidolysis; zinc ion binding	-0.186667	0.961667	0.108333	0.43	-1.02333
NM_012939	cathepsin H	Ctsh	25425	cathepsin H activity; cysteine-type endopeptidase activity; cysteine-type peptidase activity; extracellular space; hydrolase activity; lysosome; peptidase activity; proteolysis and peptidolysis	-0.165	0.648333	-0.0366667	0.215	-0.811667
NM_031560	cathepsin K	Ctsk	29175	cathepsin K activity; cysteine-type endopeptidase activity; cysteine-type peptidase activity; extracellular space; hydrolase activity; proteolysis and peptidolysis	0.14	0.87	0.333333	0.61	-1.26167
AF022952	vascular endothelial growth factor B	Vegfb	89811	cell growth and/or maintenance; cell proliferation; growth factor activity; heparin binding; membrane; regulation of cell cycle	0.128333	0.5	0.271667	0.486667	-0.725
NM_012838	cystatin B	Cstb	25308	cysteine protease inhibitor activity	0.04	0.336667	-0.00333333	0.906667	-0.741667
NM_012812	cytochrome c oxidase, subunit VIa, polypeptide 2	Cox6a2	25278	cytochrome-c oxidase activity; electron transport; extracellular space; inner membrane; mitochondrial membrane; mitochondrion; oxidoreductase activity; respiratory chain complex IV (sensu Eukarya)	-0.391667	0.756667	0.193333	0.845	-1.23667
NM_019358	glycoprotein 38	Gp38	54320	extracellular space; integral to membrane; lung development; plasma membrane	-0.235	0.223333	0.035	0.928333	-0.61
NM_022525	glutathione peroxidase 3	Gpx3	64317	glutathione peroxidase activity; oxidoreductase activity; peroxidase activity; response to oxidative stress	-0.191667	0.548333	0.225	-0.0483333	-0.796667
NM_031530	small inducible cytokine A2	Scya2	24770	G-protein-coupled receptor binding; chemokine activity; chemotaxis; cytokine activity; extracellular; extracellular space; immune response; inflammatory response; protein binding; signal transduction	-0.268333	0.57	0.786667	0.0816667	-0.758333
S61973	NMDA receptor glutamate-binding chain	Grina	266668	N-methyl-D-aspartate selective glutamate receptor activity; cation channel activity	-0.0316667	0.608333	0.00333333	0.373333	-0.751667
AB020967	kinase	LOC246273	246273		-0.0533333	-0.533333	0.655	0.28	-0.38
AB049574	sphingosine kinase 1	Sphk1	170897		-0.331667	0.696667	-0.035	0.72	-0.716667
AF154572	interferon, alpha-inducible protein 27-like	Ifi27l	170512		-0.358333	0.501667	0.00333333	0.358333	-0.423333
M34097	granzyme B	Gzmb	171528		-0.135	0.74	-0.128333	0.186667	-0.451667
NM_019370	alkaline phosphodiesterase	LOC54410	54410		0.316667	0.755	0.451667	1.05	-1.665
NM_031321	slit homolog 3 (Drosophila)	Slit3	83467		-0.035	0.628333	-0.0466667	0.69	-0.418333
X67503	G8 gene	G8	54253		-0.171667	0.703333	0.106667	0.218333	-0.556667
mwgrat10K#6253					-0.171667	0.588333	0.05	0.316667	-0.776667
mwgrat10K#6758					0.273333	0.456667	-0.015	0.356667	-1.02833
mwgrat10K#7219					0.0716667	0.563333	0.256667	0.16	-0.69
mwgrat10K#7249					0.07	0.436667	0.035	0.426667	-0.746667
mwgrat10K#7627					-0.0966667	0.585	-0.0766667	0.583333	-0.826667
mwgrat10K#7872					0.0316667	0.491667	-0.0716667	0.336667	-0.796667
mwgrat10K#8310					0.0683333	0.173333	0.133333	0.631667	-0.81
mwgrat10K#8401					-0.0833333	0.605	0.0666667	0.425	-0.615
mwgrat10K#8522					0.576667	0.0883333	0.145	0.346667	-0.498333
mwgrat10K#8611					-0.0916667	0.78	0.13	0.741667	-0.318333
mwgrat10K#8748					-0.506667	0.543333	0.343333	0.045	-0.635
mwgrat10K#8782					-0.263333	0.835	-0.0283333	0.416667	-0.94
mwgrat10K#8807					0.015	0.855	0.365	0.07	-0.881667
mwgrat10K#8847					0.0383333	0.518333	0.321667	-0.161667	-0.898333
Cluster 4
GENBANK	GENENAME	SYMBOL	LOCUSLINK	GENEONTOLOGY	AVG_D1/C0	AVG_D3/D1	AVG_D5/D3	AVG_D7/D5	AVG_C0/D7
NM_031012	alanyl (membrane) aminopeptidase	Anpep	81641	aminopeptidase activity; angiogenesis; hydrolase activity; integral to membrane; membrane alanyl aminopeptidase activity; metallopeptidase activity; proteolysis and peptidolysis; zinc ion binding	0.00333333	1.38833	-0.451667	0.715	-0.711667
X54467	cathepsin D	Ctsd	171293	aspartic-type endopeptidase activity; cathepsin D activity; hydrolase activity; lysosome; pepsin A activity; proteolysis and peptidolysis	0.035	0.565	-0.00333333	0.228333	-0.503333
NM_012974	laminin, beta 2	Lamb2	25473	basal lamina; basement membrane; calcium ion binding; cell adhesion; cell adhesion molecule activity; electron transport; extracellular matrix; extracellular matrix structural constituent; extracellular space; kinesin complex; lipid catabolism; membrane;	-0.136667	0.193333	-0.435	0.876667	-0.658333
AF184983	glycoprotein (transmembrane) nmb	Gpnmb	113955	bone mineralization; osteoblast differentiation	0.0216667	0.685	0.336667	1.46667	-1.185
NM_017113	granulin	Grn	29143	calcium ion binding; cytokine activity; extracellular space; lipid catabolism; phospholipase A2 activity	-0.198333	0.561667	0.136667	0.696667	-0.885
NM_024127	growth arrest and DNA-damage-inducible 45 alpha	Gadd45a	25112	cell cycle arrest; protein biosynthesis; response to DNA damage stimulus; ribosome; structural constituent of ribosome	0.498333	0.11	0.111667	0.796667	-0.71
NM_012923	cyclin G1	Ccng1	25405	cell cycle; cyclin-dependent protein kinase regulator activity; cytokinesis; mitosis; nucleus; regulation of cell cycle	-0.01	0.273333	0.0933333	0.133333	-0.93
X16957	cystatin C	Cst3	25307	cysteine protease inhibitor activity; extracellular space	0.0133333	0.793333	-0.055	0.955	-1.17
NM_053598	diphosphoinositol polyphosphate phosphohydolase type II	Nudt4	94267	diphosphoinositol-polyphosphate diphosphatase activity; phosphoinositide metabolism	0.121667	-0.296667	-0.0383333	1.36667	-0.67
NM_031509	glutathione S-transferase, alpha 1	Gsta1	24421	glutathione metabolism; glutathione transferase activity; response to drug; transferase activity	0.555	0.498333	-0.0266667	0.111667	-0.65
NM_031832	lectin, galactose binding, soluble 3	Lgals3	83781	IgE binding; heterophilic cell adhesion; sugar binding	0.233333	-0.115	0.0233333	0.458333	-0.455
NM_017125	CD63 antigen	Cd63	29186	integral to membrane; lysosome; plasma membrane	0.105	-0.0416667	0.138333	0.503333	-0.598333
NC_001665	NADH dehydrogenase 1, mitochondrial	mt-Nd1	26193	NADH dehydrogenase activity	0.175	0.025	0.131667	0.296667	-0.361667
NM_019242	interferon-related developmental regulator 1	Ifrd1	29596	neurogenesis; nucleus	-0.153333	0.246667	0.035	0.903333	-0.55
NM_031973	dipeptidylpeptidase 7	Dpp7	83799	serine-type endopeptidase activity	-0.0433333	0.761667	0.108333	0.945	-1.335
AF065438	peptidylprolyl isomerase C-associated protein	Ppicap	245955		0.436667	0.945	-0.368333	0.81	-0.71
AF140345	n-methyl-d-aspartate receptor-like subunit				-0.126667	0.456667	-0.198333	0.0983333	-0.715
AF154245	chemotactic protein-3				0.311667	1.02667	0.101667	0.278333	-0.771667
AF155196	F-spondin	LOC171569	171569		-0.08	1.06333	-0.313333	0.183333	-0.558333
D88250	complement component 1, s subcomponent	C1s	192262		0.0783333	1.16333	-0.173333	0.316667	-0.545
NM_017314	ubiquitin C	Ubc	50522		-0.0533333	0.918333	-0.155	0.535	-0.126667
NM_021760	collagen, type V, alpha 3	Col5a3	60379		0.351667	0.48	0.27	-0.0816667	-0.85
mwgrat10K#6258					0.18	0.425	-0.115	0.828333	-0.983333
mwgrat10K#6673					0.78	0.676667	-0.883333	0.691667	-0.198333
mwgrat10K#7066					0.181667	1.51667	-0.54	0.948333	-0.918333
mwgrat10K#7426					-0.323333	0.583333	-0.208333	0.841667	-0.751667
mwgrat10K#7537					0.00166667	-0.103333	-0.105	0.728333	-0.428333
mwgrat10K#8350					0.0166667	0.546667	0.478333	0.496667	-0.855
Cluster 5
GENBANK	GENENAME	SYMBOL	LOCUSLINK	GENEONTOLOGY	AVG_D1/C0	AVG_D3/D1	AVG_D5/D3	AVG_D7/D5	AVG_C0/D7
NM_031136	thymosin beta-4	Tmsb4x	81814	actin binding; actin modulating activity; cytoskeleton; development; immune response; protein complex assembly	-0.116667	-0.306667	-0.375	0.085	0.595
NM_031675	actinin alpha 4	Actn4	63836	actin binding; calcium ion binding; cytoplasm	-0.0733333	0.0366667	-0.146667	-0.433333	0.811667
M18135	tropomyosin 1, alpha	Tpm1	24851	actin binding; cytoskeleton; kinesin complex; muscle contraction; muscle development; muscle thin filament tropomyosin; structural constituent of cytoskeleton	-0.09	0.426667	-0.0783333	-0.11	0.0383333
NM_031144	actin, beta	Actb	81822	actin cytoskeleton; actin filament; axon; axonogenesis; cell motility; cytoskeleton; motor activity; structural constituent of cytoskeleton; structural molecule activity	0.141667	0.065	-0.24	-0.608333	1.025
NM_019212	actin alpha 1	Acta1	29437	actin cytoskeleton; actin filament; motor activity; muscle contraction; muscle development; structural constituent of cytoskeleton; structural molecule activity	-0.176667	0.04	-0.288333	-0.858333	1.11
M25301	ATP synthase, H+ transporting, mitochondrial F1 complex, beta polypeptide	Atp5b	171374	ATP binding; ATP biosynthesis; ATP synthesis coupled proton transport; ATP-binding and phosphorylation-dependent chloride channel activity; hydrogen ion transporter activity; hydrogen-exporting ATPase activity, phosphorylative mechanism; hydrogen-transloc	0.26	-0.14	0.0733333	-0.87	0.721667
U13253	fatty acid binding protein 5, epidermal	Fabp5	140868	binding; lipid binding; transport; transporter activity	0.173333	-0.96	-0.125	-0.275	0.94
NM_053290	phosphoglycerate mutase 1	Pgam1	24642	bisphosphoglycerate phosphatase activity; catalytic activity; glycolysis; hydrolase activity; intramolecular transferase activity, phosphotransferases; isomerase activity; metabolism	-0.331667	-0.921667	-0.153333	-0.295	0.561667
NM_012618	S100 calcium-binding protein A4	S100a4	24615	calcium ion binding	0.0133333	-0.288333	-0.19	-0.488333	0.89
D50559	sterol-C4-methyl oxidase-like	Sc4mol	140910	catalytic activity; endoplasmic reticulum; integral to membrane; metabolism; oxidoreductase activity; sterol biosynthesis	0.178333	0.133333	-0.518333	-0.158333	0.703333
NM_031327	cysteine rich protein 61	Cyr61	83476	cell adhesion; cell adhesion molecule activity; chemotaxis; extracellular; growth factor binding; heparin binding; insulin-like growth factor binding; regulation of cell growth	0.24	0.238333	-0.546667	-0.606667	0.22
NM_022190	aggrecan 1	Agc1	58968	cell adhesion; extracellular matrix; extracellular matrix structural constituent; extracellular space; heterophilic cell adhesion; hyaluronic acid binding; sugar binding	0.111667	-0.665	-0.146667	-0.625	0.441667
AF134773	four and a half LIM domains 1	Fhl1	25177	cell differentiation; cell growth; development; electron transport; electron transporter activity; muscle development	-0.166667	0.25	-0.105	-0.396667	0.783333
NM_031840	farensyl diphosphate synthase	Fdps	83791	cholesterol biosynthesis; dimethylallyltranstransferase activity; farnesyltranstransferase activity; geranyltranstransferase activity; isoprenoid biosynthesis; transferase activity	0.045	0.365	-0.625	-0.45	0.508333
NM_031051	macrophage migration inhibitory factor	Mif	81683	cytokine activity; inflammatory response; isomerase activity	0.0683333	-0.688333	0.0633333	-0.316667	0.746667
NM_053800	thioredoxin	Txn	116484	electron transport; electron transporter activity	0.24	-0.535	0.0116667	-0.231667	0.498333
NM_031344	fatty acid desaturase 2	Fads2	83512	electron transport; integral to membrane; membrane fraction; oxidoreductase activity; stearoyl-CoA 9-desaturase activity	-0.296667	0.0433333	-0.0283333	-0.185	1.18833
NM_022922	triosephosphate isomerase 1	Tpi1	24849	fatty acid biosynthesis; gluconeogenesis; glycolysis; isomerase activity; metabolism; pentose-phosphate shunt; triose-phosphate isomerase activity	-0.075	-1.045	-0.186667	-1.02167	1.37833
NM_012495	aldolase A	Aldoa	24189	fructose-bisphosphate aldolase activity; glycolysis; lyase activity	-0.0333333	-0.581667	0.0133333	-0.233333	0.59
NM_017008	glyceraldehyde-3-phosphate dehydrogenase	Gapd	24383	glyceraldehyde-3-phosphate dehydrogenase (phosphorylating) activity; glycolysis; oxidoreductase activity	0.168333	-0.961667	0.0116667	-0.245	0.5
NM_053291	phosphoglycerate kinase 1	Pgk1	24644	glycolysis; kinase activity; phosphoglycerate kinase activity; phosphorylase kinase activity; phosphorylase kinase complex; transferase activity	-0.0466667	-1.21167	0.03	-0.675	1.105
NM_012554	enolase 1, alpha	Eno1	24333	glycolysis; lyase activity; magnesium ion binding; phosphopyruvate hydratase activity; phosphopyruvate hydratase complex; protein binding	0.0216667	-0.705	-0.0133333	-0.61	1.04167
NM_031645	receptor (calcitonin) activity modifying protein 1	Ramp1	58965	G-protein coupled receptor protein signaling pathway; coreceptor, soluble ligand activity; extracellular space; integral to membrane; receptor activity; transport	0.353333	-0.476667	-0.06	-0.266667	1.115
NM_012630	prolactin receptor	Prlr	24684	hematopoietin/interferon-class (D200-domain) cytokine receptor activity; integral to membrane; membrane; receptor activity	-0.206667	0.346667	0.0516667	0.195	-0.0333333
NM_017025	lactate dehydrogenase A	Ldha	24533	L-lactate dehydrogenase activity; glycolysis; lactate dehydrogenase activity; oxidoreductase activity	-0.075	-0.856667	-0.115	-0.846667	1.38833
NM_013058	Inhibitor of DNA binding 3, dominant negative helix-loop-helix protein	Id3	25585	nucleus	0.303333	-0.483333	-0.075	-0.575	0.808333
AF095585	enigma (LIM domain protein)	Enigma	286908	positive regulation of osteoblast differentiation	-0.156667	-0.06	-0.203333	-0.455	0.675
U05341	cell cycle protein p55CDC	Cdc20	64515	proteolysis and peptidolysis; regulation of cell cycle	-0.0633333	-0.686667	-0.0966667	-1.13833	0.79
NM_017248	heterogeneous nuclear ribonucleoprotein A1	Hnrpa1	29578	RNA binding; nucleic acid binding; nucleus; ribonucleoprotein complex	0.49	-0.705	0.00333333	0.1	0.495
NM_013027	selenoprotein W, muscle 1	Sepw1	25545	selenium binding	-0.725	0.12	-0.251667	-0.158333	0.871667
NM_019296	cell division cycle 2 homolog A (S. pombe)	Cdc2a	54237		0.04	-0.41	-0.315	-0.858333	0.52
NM_030834	monocarboxylate transporter	Mct3	80878		0.153333	-0.6	-0.116667	-0.473333	0.79
NM_053381	ATPase, (Na+)/K+ transporting, beta 4 polypeptide	Atp1b4	84396		-0.085	-0.523333	-0.0766667	0.0316667	0.915
NM_053996	proline transporter	Prot	117100		-0.161667	-0.05	-0.148333	-0.34	0.896667
S77858	expression: kidney strains: wistar_kyoto gbp|m22918|m22918_1 non-muscle myosin light chain - homo sapiens; alkali				-0.065	-0.268333	-0.42	-0.23	0.868333
S77900	"myosin regulatory light chain isoform c myosin regulatory light chain isoform c, myosin rlc isoform c"				-0.491667	0.255	-0.345	-0.258333	1.16667
U67995	stearoyl-Coenzyme A desaturase 2	Scd2	83792		0.00666667	-0.166667	-0.336667	-0.886667	0.771667
X52815	cytoskeletal gamma-actin aa 1-375				-0.261667	0.186667	-0.36	-0.605	0.751667
mwgrat10K#6568					0.153333	-0.24	0.62	-0.993333	0.498333
mwgrat10K#6617					0.0666667	-0.291667	-0.09	-0.256667	0.891667
mwgrat10K#8079					0.246667	-0.646667	0.105	-0.186667	0.735
mwgrat10K#8480					-0.266667	-0.0883333	0.115	-0.275	0.921667
mwgrat10K#8794					-0.141667	-0.111667	-0.128333	-0.481667	0.985
